# Supplementary material for: The impact of poor air quality on hospital attendance of multimorbid patients
Source: Front Med (Lausanne). 2026 Jan 7;12:1704117. doi: 10.3389/fmed.2025.1704117 (PMC12819827; doi:10.3389/fmed.2025.1704117)
Supplement: Supplementary file 2 [file Table_2.xlsx]

## Sheet: Sheet2
title	year	authors	Country	Design	Aim	Population	Age	Comorbidity	Cluster	Setting	Air pollutant type	Concentration	Typr of exposure	Duration of exposure	Effect	Mortality	Hospitalisation duration	Cause of hosp.	type of hosp.	Limitations	Key findings
Particulate matter 2.5, metropolitan status, and heart failure outcomes in US counties: A nationwide ecologic analysis	2022	Chen, 2	United states	Cross-sectional	examines the effects of annual ambient PM2.5 exposure on HF hospitalizations and mortality at a countylevel across the US. A cross-sectional analysis of county-level ambient PM2.5 concentration, HF hospitalizations, and HF mortality across 3135 US counties nationwide was performed, adjusting for county-level demographics, socioeconomic factors, comorbidities, and healthcare-associated behaviors.	15.8% living in poverty	41 years	heart failure	cardio		PM2.5		Long term	annual average	There was a moderate correlation between county PM2.5 and HF hospitalization. every 1 ug/m3 increase in annual PM2.5 concentration was associated with an increase of 0.51 HF Hospitalizations/1,000 Medicare Beneficiaries. the relationship between PM2.5 and HF hospitalizations was similar when factoring in metropolitan status of the counties. In conclusion, increased ambient PM2.5 concentration lev…	a weak correlation between county PM2.5 and HF mortality (r = 0.08) (p-values < 0.01. every 1 ug/m3 increase in annual PM2.5 concentration was associated with an 0.74 HF deaths/100,000 residents (p-values < 0.05).)		HF		This is a cross sectional analysis utilizing aggregate data instead of individual level data and therefore cannot establish temporal sequence or causality. Although we attempted to account for all possible mediators and confounders by using multivariate modeling, residual confounding factors are likely to exist outside the scope of this study. It must be noted, however, that any association obser…	increased ambient PM2.5 concentration level was associated with increased incidence of HF hospitalizations and mortality
Association between ambient air pollution and hospital admissions, length of hospital stay and hospital cost for patients with cardiovascular diseases and comorbid diabetes mellitus: Base on 1,969,755 cases in Beijing, China, 2014-2019	2022	Li,	China	Retrospective cohort	we aimed to estimate the association of air pollutants with hospital admissions, LOS and hospital cost for CVD-DM patients in Beijing, China. Furthermore, we also discussed the attributable fraction of CVD-DM due to exposure to air pollution under different Air Quality Guidelines (AQG), such as the WHO AQG 2021 which has tightened the recommendation on all air pollutants (Hoffmann, 2021). We hypo…	CVD-DM patients from 242 hospitals		CVD-DM	cardio	hospital admissions	PM2.5, PM10, SO2, NO2 and O3	per 10 ug/m3 increase and 1 mg/m3 for CO	short term exposure	7 days	Per 10 ug/m3 increase of particles with an aerodynamic diameter < 2.5 μm (PM2.5), particles with an aerodynamic diameter < 10 μm (PM10), sulfur dioxide (SO2), nitrogen dioxide (NO2), carbonic oxide (CO) and ozone (O3) corresponded to a 0.64% (95% CI: 0.57 to 0.71), 0.52% (95% CI: 0.46 to 0.57), 0.93% (95% CI: 0.67 to 1.20), 0.98% (95% CI: 0.81 to 1.16), 1.66% (95% CI: 1.18 to 2.14) and 0.53% (95%…					observational and ecological study, air pollutant concentrations based on fixed monitoring stations, which may result in exposure measurement errors
Relationship between exposure to ozone and exacerbation requiring hospital admission among patients with asthma: a case-control study in central Taiwan	2022	Lin,	Taiwan	Case-control	to investigate the association between exposure to air pollution, particularly ozone (O3 ), and exacerbation requiring admission in patients with asthma	We enrolled patients with asthma, defined by having at least three ambulatory visits or one hospital admission with a diagnosis of asthma,	20 and above	Asthma-COPD overlap	unclust	Emergency admissions to hospitals due to asthma exacerbations	O3		short-term	the hourly levels of air pollutants 1 day prior to the index date of the nearest air quality monitoring station for analyses	We found that the O3 relevant exacerbation of asthma mainly existed in those aged older than 65 years, O3-associated exacerbation of asthma was significantly associated with a number of comorbidities, including gastrointestinal diseases (peptic ulcer and liver disease), cardiovascular diseases (congestive heart failure, myocardial infarction, peripheral vascular disease, neurological diseases (ce…			Asthma exacerbations		this was a single-centre study conducted in Taiwan, and our findings may therefore not be generalisable to other populations. Second, owing to the observational nature of this study, we were unable to make causal inferences with respect to exposure to air pollutants and the exacerbation of asthma. Third, the accuracy of asthma diagnosis is a potential concern	Participants with asthma with exacerbation requiring hospitalisation were exposed to a higher level of O3 8-hour daily maximum, were more likely to have high Charlson Comorbidity Index, and asthma-chronic obstructive pulmonary disease overlap, compared with those without exacerbation. the O3 relevant exacerbation of asthma mainly existed in those aged older than 65 years and patients with medical…
Acute effect of particulate matter pollution on hospital admissions for cause-specific respiratory diseases among patients with and without type 2 diabetes in Beijing, China, from 2014 to 2020	2021	Liu,	China	Retrospective cohort	to evaluate the acute adverse effects of PM on admission for RD with and without T2D in Beijing, China, from 2014 to 2020	Respiratory disease with and without diabetes		respiratory disease and diabetes	unclust	general hospital admissions	PM2.5, PM10, NO2, SO2, O3, CO	The annual average values of daily mean concentrations of air pollutants were 61.86 μg/m3 for PM2.5 and 92.21 μg/m3 for PM10, which exceeded the national secondary standard	short term,	daily levels up to one month	The effect estimates of PM2.5 and PM10 using moving average lags were much higher than those using single-day lags for patients with RD. Per IQR uptake in the concentration of PM2.5 corresponded to 1.91%,2.16%, and 1.92% increments in admission for RD, RD with T2D, and RD without T2D, respectively, at lag 0–8 days, lag 8 days, and lag 8 days, and the effect size was statistically significantly hi…			respiratory disease hospital admission.		fixed-site monitor measurements as a proxy for personal exposure, which may result in exposure errors and underestimation of the associations between ambient air pollution and diseases.we did not collect data on the relationships between patients	Significant difference was not observed between T2D groups for the associations of PM and different RD and could be found between three groups for effects of PM10 on RD without T2D. per interquartile range upticks in the concentration of PM2.5 corresponded to 1.91%, 2.16%, and 1.92%. increments in admission for RD, RD with T2D, and RD without T2D, respectively, at lag 0–8 days, lag 8 days, and la…
Acute effect of particulate matter pollution on hospital admissions for stroke among patients with type 2 diabetes in Beijing, China, from 2014 to 2018	2021	Liu, 2	China	Retrospective cohort	to investigate the short-term effect of fine particulate matter (PM2.5) and inhalable particulate matter (PM10) on hospital admissions for stroke among patients with T2D in Beijing, China, from 2014 to 2018	T2DM patients		stroke and T2DM	cardio		PM2.5, PM10	The annual average values of daily mean concentrations of PM2.5 and PM10 were 72.1 μg/m3 and 104.5 μg/m3, respectively	short-term effect		short-term exposure to particulate matter pollution was associated with an increased risk of stroke admissions among patients with T2D. The associations between particulate matter and stroke admissions in patients with T2D varied by sex, age and subtype, and the associate ions were robust when adjusted for copollutants.			hospital admissions for ischemic stroke	hospital admissions for ischemic stroke		A 10 μg/m3 increase in PM2.5 in the two-day moving average corresponded to a 0.72% incremental increase in hemorrhagic stroke, and a 10 μg/m3 increase in PM10 in the four-day moving average corresponded to a 0.14% incremental increase in ischemic stroke.
Effect of air pollution on hospitalization for acute exacerbation of chronic obstructive pulmonary disease, stroke, and myocardial infarction	2020	Chen,	China	Cohort	to analyze the acute effects of PM2.5, PM10, SO2, NO2, and O3 on hospitalizations for acute exacerbation of chronic obstructive pulmonary disease (AECOPD), stroke, and myocardial infarction (MI) from 2014 to 2017 in Shenyang, China	general population	age stratified to more than 65 and less than 65	Hypertension	pain		PM2.5, PM10, SO2, NO2, and O3	Daily mean concentrations of PM2.5, PM10, SO2, NO2, and O3 were 60, 102, 52, 43, and 58 μg/ m3 , respectively	short-term	5 days	The hospitalization risk for stroke with hypertension due to SO2 and NO2 was greater than that of stroke without hypertension. The risk of hospitalization for stroke with hypertension as a comorbidity due to O3 was lower than without hypertension. The risk of hospitalization for MI combined with coronary atherosclerosis due to PM2.5, PM10, or NO2 was higher than that of hospitalizations for MI wi…			hospitalizations for acute exacerbation of chronic obstructive pulmonary disease (AECOPD), stroke, and myocardial infarction (MI)		. We did not consider the time of hospitalization, whether daytime or nighttime, because such data were not available. We did not consider different classifications of myocardial infarction	there was a significant association between ambient air pollution and hospitalization for AECOPD, stroke, and MI
Short-term effects of air pollution on daily single- and co-morbidity cardiorespiratory outpatient visits	2020	Seposo,	Japan	Case-cross over	, we examined the effect of daily air pollutants on outpatient single morbidity and comorbid cardiorespiratory visits in Japan			cardio and respiratory	cardio	Cardiovascular-related and/or respiratory-related visits	PM2.5, NO2, Ozone		short term	short term, up to 14 days	NO2 exposure leads to greater risks for comorbid visit than single morbidity visit. • Ozone and NO2 exhibited immediate and delayed effects on morbidity visits. • PM2.5 showed delayed association for single- and comorbid cardiorespiratory visits.			Cardiovascular-related and respiratory-related visits	Cardiovascular-related and respiratory-related visits		While there were statistically significant immediate and delayed ozone as well as PM2.5 associations for short and extended lag periods, only NO2 exposure exhibited consistent statistically significant effects for either lag periods for comorbidity visits. NO2 exposure exhibited delayed effects on respiratory clinic visits in Lag 6 after extending to Lag 0–14. delayed risks of ozone on cardioresp…
Differential effects of fine and coarse particulate matter on hospitalizations for ischemic heart disease: A population-based time-series analysis in Southwestern China	2020	Liu,	China	Retrospective cohort	to assess the differential effects of PM2.5 and PMC on IHD hospitalizations and to investigate modifiers of demographic characters, causes of hospitalizations, and comorbidity status on these differential effects	IHD hospitalizations	35 and above	44.6% had 2 or more comorbidities. CHF, diabetes, COPD, hypertension	Pain	IHD hospitalizations	PM2.5 and PMC		short-term effects		Effect of PMC on IHD hospitalizations was about double that of PM2.5			IHD hospitalisation		PMC was calculated as subtracting the daily measurement of PM2.5 from PM10. The measurements of PMC were subject to two sources of random error, which might lead to exposure misclassification	A 10 μg/m3 increment of PM2.5 and PMC at lag06 was associated with a 1.2% and 2.5% increase in IHD hospitalizations, respectively. After adjustment for gaseous pollutants, PMC effect was independent, particularly among males, angina, chronic IHD, and patients with comorbidity of chronic heart failure, hypertension, or chronic obstructive pulmonary disease (COPD); whereas, PM2.5 effect remained si…
Ambient concentrations of particulate matter and hospitalization for depression in 26 Chinese cities: A case-crossover study	2018	Wang,	China	Case-cross over	to identify possible links between ambient PM levels and hospital admissions for depression in 26 Chinese cities.			Cardio, diabetes, depression, COPD	depression	hospital admissions for depression	PM2.5 and PM10		Short-term	up to 5 days	Both PM2.5 and PM10 levels were positively associated with the number of hospital admissions for depression. The strongest effect was observed on the day of exposure (lag day 0) for PM10, with an interquartile range increase in PM10 associated with a 3.55% (95% confidence interval: 1.69–5.45) increase in admissions for depression. For PM2.5, the risks of hospitalization peaked on lag day 0 (2.92;…			hospital admissions related to depression	hospital admissions related to depression		Positive associations between PM concentrations and hospitalizations for depression were observed, increases in depression hospitalizations associated with an IQR increase in PM2.5 and PM10 concentrations for different lag structures
Short-term air pollution exposure aggravates Parkinson's disease in a population-based cohort	2017	Lee,	South Korea	Retrospective cohort	examined the association of short-term exposure to particles <2.5 μm (PM2.5), nitrogen dioxide (NO2), sulfur dioxide (SO2), ozone (O3), and carbon monoxide (CO) with PD aggravation in Seoul from the National Health Insurance Service–National Sample Cohort, Korea during 2002–2013.	Parkinsons's patients	53% were 75 and above	Dementia (12%), Diabetes (12%), Cerebral infarction (9%)	cardio	aggravation of PD, defined as cases of emergency hospital admission that were primarily diagnosed with PD	short-term exposure to 5 air pollutants, (PM2.5), nitrogen dioxide (NO2), sulfur dioxide (SO2), ozone (O3), and carbon monoxide (CO)	short-term exposure	Short-term	8-day moving average	A unit increase in 8-day moving average of concentrations was significantly associated with PD aggravation.The associations were stronger in women, patients aged 65–74 years, and cold season, but not significant			PD	emergency	defined PD aggravation as emergency admissions for primarily diagnosed PD without direct measurement of aggravation of PD symptoms, due to limited data availability	A unit increase in 8-day moving average of concentrations was significantly associated with PD aggravation.The associations were stronger in women, patients aged 65–74 years, and cold season, but not significant
Ambient Air Pollution and the Risk of Central Retinal Artery Occlusion	2016	Cheng, .	Taiwan	Retrospective	To investigate whether daily changes in ambient air pollution were associated with an increased risk of central retinal artery occlusion (CRAO).	patients newly diagnosed with CRAO	mean age was 65.6 years	DM, hypertension (HTN), coronary artery disease, hyperlipidemia, cerebral infarction, arrhythmia, heart failure, carotid artery stenosis, rheumatic heart disease, and glaucoma, except for normal tension glaucoma.	pain		(PM2.5), (PM10), (NO2), (SO2), and (O3).			short term exposure (up to 5 days)	we found that CRAO risk was significantly impacted by increases in NO2 levels 4 to 5 days before CRAO onset in patients with DM, and by increases in SO2 levels 1 day before CRAO onset in patients with HTN and in patients 65 years old. Elevated NO2 levels also increased the risk of CRAO in patients with hyperlipidemia and in patients 65 years old, but these effects were borderline significant.			CRAO		the sample size was relatively small, owing to the restriction that patients had to reside in an area that monitored air pollution. Second, the onset of CRAO was defined as the first date that the CRAO diagnostic code was recorded in NHIRD, but we could not rule out time lags between disease onset and visiting the medical facility because we could not directly review the medical records of these …
Ambient Particulate Matter (PM2.5/PM10) Exposure and Emergency Department Visits for Acute Myocardial Infarction in Chaoyang District, Beijing, China During 2014: A Case-Crossover Study	2016	Zhang,	China	Retrospective cohort	to investigate the association between PM2.5 exposure in Tianjin City and the outcome of AMI			hypertension, and diabetes	pain		PM 2.5		short term		each 10 μg/m3 increment of PM2.5 concentration (1-day lagged) was associated with an increased risk of EDVs for STEMI. We found no association of PM2.5 concentration with overall AMI or NSTEMI. No effect modification was found when stratified by gender, season, or comorbid conditions, even though the effect size was larger in patients who were male, smokers, and comorbid with hypertension. Patien…			risk of ED Visits for AMI, STEMI, and NSTEMI	risk of ED Visits for AMI, STEMI, and NSTEMI	used ambient PM concentration from the monitoring sites to represent the background exposure of the general population, regardless of the individual time-activity patterns and heterogeneous exposure across the area	short-term exposure to elevated PM levels in the previous day was associated with increased EDVs for STEMI, particularly for elderly patients (≥65 years). The transient effect of air pollution on STEMI was observed for PM2.5 but not for PM10. We noted a larger effect on patients who were male, smokers, and who had comorbid hypertension, even though we found no evidence of effect modification by g…
Pneumocystis pneumonia in HIV-positive patients in Spain: Epidemiology and environmental risk factors	2015	Alvaro-Meca,	Spain	Case-cross over	to estimate the PCP incidence and mortality in hospitalized HIV-positive patients in Spain during the combination antiretroviral therapy (cART) era (1997 to 2011), as well as to analyze the climatological factors and air pollution levels in relation to hospital admissions and deaths	HIV patients	average 39	HIV, mean Charlson comorbidity index of 0.48. The most common comorbidities were mild liver disease (22.4%), chronic pulmonary disease (5.7%) and cancer (4.1%)	dependence	1% surgical, 0.6% trauma	NO2 and PM10, ozone		short term	2 week, 1 month, 1.5 months, 2 months	higher concentrations of NO2 and PM10 at the time of admission were significantly associated with higher likelihoods of PCP hospital admissions when two weeks, one month,1.5 months or two months were used as controls (pB0.01) (Table 2). Furthermore, higher concentrations of ozone at one month (p0.007), 1.5 months (pB0.001) and two months (p0.006) prior to PCP admission, and CO at two months (pB0.…	higher concentrations of PM10 at the time of admission were significantly associated with higher likelihoods of dying when two weeks, one month and 1.5 months were used as controls (pB0.05) (Table 3). Furthermore, higher concentrations of ozone at one month prior to PCP admission were significantly associated with higher likelihoods of death (p0.011)	mean hospital stay of 20.88 days	PCP diagnosis		First, we had no access to detailed information about the microclimate where each patient was living. Instead of these measurements, we estimated individual exposure levels based on the closest climatological and air pollution monitoring stations. Second, this work was a retrospective study and we had no access to patient clinical data (antiretroviral treatment regimen, duration, adherence, inter…	PCP was a significant health problem in the cART era (1997 to 2011), and PCP epidemiology was adversely influenced by colder climatological factors and higher ambient air pollution levels
Ozone is associated with cardiopulmonary and stroke emergency hospital visits in Reykjavik, Iceland 2003-2009	2013	Carlsen,	Iceland	Cohort	to investigate temporal associations between emergency hospital visits and air pollutants ozone (O3), nitrogen dioxide (NO2), and particulate matter (PM10) in the Icelandic capital area.			cardio pulmonary and stroke	cardio			a low-pollutant urban area, NO2 and O3 exhibit distinct seasonality, PM10 have relatively low background levels, but high, intermittent peaks, which are often associated with meteorological factors, sandstorm activity and special events, such as New Year's Eve where abundant amounts of fireworks are fired every year.	short-term	Short term exposure	cardiopulmonary and stroke emergency hospital visits were associated with O3 levels of the same day and the previous two days. We found that the effect estimate was higher in women than men. In those aged 70 years or older, we observed higher associations with O3 and there seemed to be an effect also from NO2. We observed no effect of PM10 in this setting. These results suggest that worsening of …			visited the emergency room, or were acutely admitted for stroke or cardiorespiratory causes	(76.9%) was for cardiac causes, whereas 16.7% were for stroke and 6.4% for pulmonary causes		an increase in daily emergency hospital visits associated with O3, indicating that low-level exposure may trigger cardiopulmonary events or stroke.
Chronic obstructive pulmonary disease and long-term exposure to traffic-related air pollution: a cohort study	2011	Andersen,	Denmark	Cohort	We assessed the effect of exposure to traffic-related air pollution over 35 years on the incidence of COPD in a prospective cohort study	general population	50 to 64	COPD	unclust		traffic-related air pollution ( (NO2) and nitrogen oxides (NOx))		long-term	35 years	. COPD incidence was associated with the 35-year mean NO2 level (hazard ratio, 1.08; 95% confidence interval, 1.02–1.14, per interquartile range of 5.8 mg/m3), with stronger associations in subjects with diabetes (1.29; 1.05–1.50) and asthma (1.19; 1.03–1.38).In patients with COPD with ischemic, other heart disease, or stroke, the associations with NO2 levels were slightly stronger than in people…			hospital admission for COPD		A further limitation of the exposure assessment method is that we assessed only outdoor concentrations and lacked information on work address, commuting habits, and personal activities	: Long-term exposure to traffic-related air pollution may contribute to the development of COPD with possibly enhanced susceptibility in people with diabetes and asthma.
Air pollution and hospital admissions for pneumonia: Are there potentially sensitive groups? Air pollution and sensitive population	2009	Cheng, .	Taiwan	Case-cross over	to explore the modifying effect of specific secondary diagnosis (including hypertension, diabetes, asthma, and upper respiratory disease) on the relationship between hospital admissions for pneumonia and ambient air pollutants			Hypertension (10.9%) Diabetes (9.8%) Dysrhythmia (2.5%) COPD (6.9%) CHF (3.1%) URI (9.3%) Asthma (5.8%) Ischemic heart disease (4.0%) Stroke	pain		(SO2 ) ( particulate matter (PM10) (, (NO2 ) ( (CO) (O3 ) (			short-term (daily average)	stronger associations of pneumonia admissions with comorbid URI in relation to increased PM10, NO2 , SO2 , and CO levels compared with admissions without comorbid URI			pneumonia hospital admissions		Our study considered both unplanned (emergency room visits) and planned admissions. Emergency admissions could not be separated from planned admissions in our data file.
Ambient air pollution and cardiovascular emergency department visits in potentially sensitive groups	2007	Peel,	United states	Case-cross over	examined the association of ambient air pollution levels and cardiovascular morbidity in visits with and without specific secondary conditions, that is, diabetes, hypertension, dysrhythmia, congestive heart, failure, atherosclerosis, chronic obstructive pulmonary disease (COPD), pneumonia, upper respiratory infections, and asthma			HTN, DM, asthma, dysrhythmia, COPD, CHF, athersclerosis	cardio		PM10, O3, NO2, CO, SO2		short-term effect	2 days	Associations of peripheral and cerebrovascular disease visits with PM10 and sulfur dioxide were also elevated but not significant, as was the association of dysrhythmia and nitrogen dioxide. 2–3 percent increases in cardiovascular visits, including the subgroups ischemic heart disease, peripheral and cerebrovascular disease, and congestive heart failure, associated with standard deviation increas…			cardivascular admissions		limitations in our assessment of comorbid illness. Hospitals provided various numbers of secondary diagnostic codes	stronger associations of dysrhythmia and congestive heart failure visits with comorbid hypertension in relation to increased air pollution levels compared with visits without comorbid hypertension; similar evidence of effect modification by diabetes and chronic obstructive pulmonary disease (COPD) was observed for dysrhythmia and peripheral and cerebrovascular disease visits, respectively. Eviden…
Air pollution and myocardial infarction in Rome: a case-crossover analysis	2003	D'Ippoliti,	Italy	Case-cross over	To evaluate the relation between various urban air pollutants (total suspended particulate, SO2, CO, NO2) and hospital admissions for acute myocardial infarction	general population	18 and above	Hypertension, arrhythmia, and diabetes	pain		total suspended particulate, SO2, CO, NO2		short term exposure	up to 2 days	suggest that air pollution increases the risk of myocardial infarction, especially during the warm season. There was a tendency for a stronger effect among the elderly and people with heart conduction disturbances.			acute myocardial infarction		it should be recognized that our particle measurements were only proxies of the true PM10 concentration, and measurements of fine particles (PM2.5) were not available. We were unable to explore all the main risk factors for ischemic heart disease; in particular, data on individual smoking habit were unavailable. The characterization of the individual comorbidities from the secondary diagnoses was…	air pollution increases the risk of myocardial infarction, especially during the warm season. There was a tendency for a stronger effect among the elderly and people with heart conduction disturbances.
Are diabetics more susceptible to the health effects of airborne particles?	2001	Zanobetti,	United States	Retrospective cohort	examined whether diabetes modified the effect of airborne particles by looking at the association of PM10 with hospital admissions for heart and lung disease in persons with or without diabetes as a comorbidity. In addition we stratified by age within persons with and without diabetes			Diabetes and COPD	unclust	HOSPITAL ADMISSIONS FOR CVD, COPD, AND PNEUMONIA	PM 10		short-term	one day before exposure				HOSPITAL ADMISSIONS FOR CVD, COPD, AND PNEUMONIA	HOSPITAL ADMISSIONS FOR CVD, COPD, AND PNEUMONIA
