# Supplementary material for: The impact of poor air quality on hospital attendance of multimorbid patients
Source: Front Med (Lausanne). 2026 Jan 7;12:1704117. doi: 10.3389/fmed.2025.1704117 (PMC12819827; doi:10.3389/fmed.2025.1704117)
Supplement: Supplementary file 3 [file Table_3.xlsx]

## Sheet: Sheet1
Study	Section A: Are the results valid?								Section B: What are the results?			Section C: Will the results help locally?			Total score
	1. Did the study address a clearly focused issue?	2.Was the cohort recruited in an acceptable way?	3.Was the exposure accurately measured to minimise bias?	4.Was the outcome accurately measured to minimise bias?	5.(a) Have the authors identified all important confounding factors?	5. b) Have they taken account of the confounding factors in the design and/or analysis?	6. a) Was the follow up of subjects complete enough?	6.b) Was the follow up of subjects long enough?	7.What are the results of this study?	8.How precise are the results?	9.Do you believe the results?	10. Can the results be applied to the local population?	11. Do the results of this study fit with other available evidence?	12.What are the implications of this study for practice?
Chen et al. (18)	Yes	Can't tell	Yes	Yes	Yes	Yes	Can't tell	Can't tell	Yes	Yes	Yes	Can't tell	Yes	Yes	14
Li et al. (19)	Yes	Yes	Yes	Yes	Yes	Yes	Can't tell	Can't tell	Yes	Yes	Yes	Yes	Yes	Can't tell	11
Lin et al. (20)	Yes	Yes	Yes	Yes	Yes	Can't tell	Can't tell	Yes	Yes	Yes	Yes	Yes	Yes	Can't tell	13
Liu et al.(21)	Yes	Yes	Yes	Yes	Yes	Yes	Can't tell	Yes	Yes	Yes	Yes	Yes	Yes	Yes	13
Liu et al. (22)	Yes	Yes	Yes	Yes	Yes	Yes	Can't tell	Can't tell	Yes	Yes	Yes	Yes	Yes	Can't tell	12
Chen et al.(23)	Yes	Can't tell	Yes	Yes	Yes	Yes	Can't tell	Can't tell	Yes	Yes	Yes	Yes	Yes	Yes	12
Seposo et al.(24)	Yes	Yes	Yes	Yes	Yes	Yes	Can't tell	Yes	Yes	Yes	Yes	Yes	Yes	Yes	14
Liu et al. (25)	Yes	Yes	Yes	Yes	Yes	Yes	Can't tell	Can't tell	Yes	Yes	Yes	Yes	Yes	Yes	13
Wang et al.(26)	Yes	Yes	Yes	Yes	Yes	Yes	Can't tell	Yes	Yes	Yes	Yes	Yes	Yes	Yes	14
Lee et al. (27)	Yes	Can't tell	Yes	Yes	Yes	Yes	Can't tell	Can't tell	Yes	Yes	Yes	Yes	Yes	Yes	12
Cheng et al. (28)	Yes	Can't tell	Yes	Yes	Yes	Yes	Can't tell	Can't tell	Yes	Can't tell	Yes	Can't tell	Yes	Yes	10
Zhang et al. (29)	Yes	Yes	Can't tell	Yes	Yes	Yes	Can't tell	Can't tell	Yes	Yes	Yes	Yes	Yes	Yes	12
Alvaro-Meca et al. (30)	Yes	Yes	Yes	Yes	Yes	Yes	Yes	Yes	Yes	Yes	Yes	Yes	Yes	Yes	15
Carlsen et al. (31)	Yes	Yes	Yes	Yes	Yes	Yes	Can't tell	Can't tell	Yes	Yes	Yes	Yes	Yes	Yes	13
Anderson et al. (32)	Yes	Yes	Yes	Yes	Yes	Yes	Yes	Yes	Yes	Yes	Yes	Yes	Yes	Yes	15
Cheng et al. (33)	Yes	Yes	Yes	Yes	Yes	Yes	Can't tell	Can't tell	Yes	Yes	Yes	Yes	Yes	Yes	12
Peel et al. (34)	Yes	Can't tell	Yes	Yes	Yes	Yes	Can't tell	Can't tell	Yes	Yes	Yes	Yes	Yes	Yes	12
D'Ippoliti et al. (35)	Yes	Yes	Yes	Yes	Yes	Yes	Yes	Yes	Yes	Yes	Yes	Yes	Yes	Yes	15
Zanobetti et al. (36)	Yes	Yes	Yes	Yes	Yes	Yes	Yes	Yes	Yes	Yes	Yes	Yes	Yes	Yes	15
